# Supplementary material for: Dual Checkpoint Aptamer Immunotherapy: Unveiling Tailored Cancer Treatment Targeting CTLA-4 and NKG2A
Source: Cancers (Basel). 2024 Mar 4;16(5):1041. doi: 10.3390/cancers16051041 (PMC10931446; doi:10.3390/cancers16051041)
Supplement: Supplementary file 1 [file cancers-16-01041-s001.zip]

Archive with 4 entries (4 files):
- Supplementary Experimental Method Details.02.09.2024docx.pdf
- Supplementary Figures.pdf
- Table S1.pdf
- Table S2.pdf
